# Supplementary material for: Prevalence and Characterization of Extended-Spectrum β-Lactamase- and Carbapenemase-Producing Enterobacterales from Tunisian Seafood
Source: Microorganisms. 2022 Jul 6;10(7):1364. doi: 10.3390/microorganisms10071364 (PMC9323973; doi:10.3390/microorganisms10071364)
Supplement: Supplementary file 1 [file microorganisms-10-01364-s001.zip]

Archive with 1 entries (1 files):
- microorganisms-1774029-supplementary.xlsx
