# Supplementary material for: Prevalence and Characterization of Extended-Spectrum β-Lactamase- and Carbapenemase-Producing Enterobacterales from Tunisian Seafood
Source: Microorganisms. 2022 Jul 6;10(7):1364. doi: 10.3390/microorganisms10071364 (PMC9323973; doi:10.3390/microorganisms10071364)
Supplement: Supplementary file 1 [file microorganisms-10-01364-s001.zip › microorganisms-1774029-supplementary.xlsx]

## Sheet: TableS1
Antibiotic disc	Disc concentration
Amoxicillin	25 mg
Amoxicillin /clavulanic acid	25/10 mg
Piperacillin	30 mg
Piperacillin/tazobactam	30/6 mg
Ticarcillin	75 mg
Ticarcillin–/clavulanic acid	75/10 mg
Cefalotin	30 mg
Cefuroxime	30 mg
Cefotaxime	30 mg
Ceftiofur	30 mg
Ertapenem	10 mg
Ceftazidime	30 mg
Cefoxitin	30 mg
Cefepime	30 mg
Aztreonam	30 mg
Cefquinome	30 mg
Streptomycin	10 mg
Kanamycin	30 mg
Amikacin	30 mg
Apramycin	15 mg
Gentamicin	15 mg
Tobramycin	10 mg
Netilmicin	30 mg
Chloramphenicol	30 mg
Florfenicol	30 mg
Tetracycline	30 mg
Sulfonamides	200 mg
Trimethorpim	5 mg
Nalidixic acid	30 mg
Enrofloxacin	5 mg

## Sheet: TableS2
Sample	Expected genome size MB	fastQC		Quast			Coverage (X)	Difference bps (+/- 0,5MB)
		Total Sequences_R1	Total Sequences_R2	Total length	# contigs	N50
40557	5	3596123	3596123	4654121	95	120922	233.348	-0.345879
40561	5	1336421	1336421	4540104	95	140735	88.8965	-0.459896
40598	5	4039131	4039131	5372275	68	298041	227.058	0.372275
43699	5	3253851	3253851	5529681	73	301271	177.707	0.529681
43701	5	3297759	3297759	5035926	185	111241	197.764	0.035926
43703	5	2945048	2945048	5141869	112	133503	172.973	0.141869
43704	5	2980919	2980919	5266614	134	170831	170.933	0.266614
43707	5	3391786	3391786	4831932	101	119539	211.99	-0.168068
43710	5	4641226	4641226	5023609	106	99467	279.013	0.023609
43711	5	2755836	2755836	5109549	137	119701	162.884	0.109549
43712	5	4165272	4165272	4760904	90	127954	264.217	-0.239096
43716	5	3506427	3506427	5572765	66	427573	190.021	0.572765
43719	5	3734525	3734525	5814347	76	336072	193.973	0.814347
43697	5	4205909	4205909	5084407	99	186370	249.82	0.084407
43698	5	3234061	3234061	5409677	150	150039	180.544	0.409677
40558	5	3680622	3680622	5316647	60	399445	209.069	0.316647
40560	5	2966268	2966268	5302460	47	399445	168.943	0.30246
40564	5	3911590	3911590	4842670	116	126292	243.936	-0.15733
43713	5	3694468	3694468	5436895	121	191030	205.214	0.436895
43714	5	4217540	4217540	5061610	145	113188	251.639	0.06161
43718	5	4578089	4578089	5696946	66	233656	242.688	0.696946
43720	5	2750384	2750384	5023757	110	100960	165.338	0.023757

## Sheet: TableS3
		Resistance phenotype																														Resistance genotype		Resistance genotype
	Bacterial species	amoxicillin (S≥21; R<14)	amoxicillin+clav. acid (S≥21; R<14)	cefalotin (S≥18; R<12)	cefuroxime (S≥22; R<22)	cefotaxime (S≥26; R<23)	ceftiofur (S≥21; R<18)	piperacilline (S≥21; R<17)	ticarcilline (S≥24; R<22)	piperacillin+tazobactam (S≥21; R<17)	ticarcillin+clav. acid (S≥24; R<22)	ertapenem (S≥28; R<26)	ceftazidime (S≥26; R<21)	cefoxitin (S≥22; R<15)	cefepime (S≥24; R<21)	aztreonam (S≥27; R<21)	cefquinome (S≥22; R<19)	streptomycin (S≥15; R<13)	kanamycin (S≥17; R<15)	amikacin (S≥17; R<15)	apramycin (S≥15; R<12)	gentamicin (S≥18; R<16)	tobramycin (S≥18; R<16)	netilmycin (S≥21; R<19)	chloramphenicol (S≥22; R<19)	florfenicol (S≥19; R<15)	tetracycline (S≥19; R<17)	sulfonamides (S≥17; R<12)	trimethorpim (S≥16; R<12)	nalidixic acid (S≥20; R<15)	enrofloxacin (S≥22; R<17)	CTX-M	Carbapenemase	blaTEM-1B	blaOXA-1	blaOXA-10	tetA	tetB	sul1	sul2	sul3	dfrA1	dfrA5	dfrA8	dfrA12	dfrA14	dfrA17	aadA1	aadA2
40557	E. coli	6	22	6	6	6	8	6	6	25	6	33	13	24	16	11	11	8	24	26	22	25	23	28	25	27	6	6	6	16	18	CTX-M-15		x			x									x
40558	K. pneumoniae	6	17	6	6	14	12	6	6	25	6	35	22	26	23	20	16	7	15	22	23	11	12	18	27	25	6	6	6	16	19	CTX-M-15		x	x		x			x
40560	K. pneumoniae	6	18	6	6	14	13	8	6	24	6	33	22	26	23	20	18	8	14	23	23	11	13	18	27	26	6	6	6	16	18	CTX-M-15		x	x		x			x
40561	E. coli	6	23	6	6	13	13	9	6	28	9	31	18	23	20	17	16	12	23	25	21	26	25	28	26	25	6	22	6	11	26	CTX-M-15					x			x		x						x
40563	E. coli	6	23	6	6	12	13	9	6	26	10	33	18	23	20	18	17	6	22	25	21	25	24	25	22	23	6	6	6	11	24	CTX-M-15					x			x		x						x
40564	E. coli	6	15	6	6	8	9	6	6	23	6	33	14	18	16	12	9	18	13	22	21	11	11	17	25	24	6	6	6	6	6	CTX-M-15			x			x	x	x							x
40595	E. coli	6	16	6	6	6	8	6	6	22	6	31	14	17	15	11	9	17	13	22	20	11	11	18	23	23	6	6	6	6	6	CTX-M-15			x			x	x	x							x
40598	K. pneumoniae	6	19	6	6	13	12	6	6	24	6	35	19	26	21	19	15	6	15	24	23	12	12	19	29	28	6	6	6	19	20	CTX-M-15		x	x		x		x	x					x				x
40601	E. coli	6	16	6	6	8	10	6	6	24	6	33	15	18	17	13	10	18	14	22	21	12	11	18	26	24	6	6	6	6	6	CTX-M-15			x			x	x	x							x
43697	E. coli	6	23	6	6	14	15	12	6	28	6	33	22	25	22	22	15	6	23	25	20	28	22	30	26	29	6	6	6	6	6	CTX-M-27					x		x	x							x
43698	E. coli	6	17	6	6	11	10	8	6	29	6	32	25	21	16	20	10	12	22	27	22	29	24	31	29	27	25	21	6	24	32	CTX-M-14										x						x
43699	K. pneumoniae	6	13	6	6	13	11	6	6	21	6	31	20	27	19	18	14	6	13	22	23	12	10	17	30	30	6	6	6	6	6	CTX-M-15			x		x			x						x
43701	E. coli	6	17	6	6	16	14	8	6	25	6	34	27	25	22	23	17	6	10	25	20	14	10	29	6	6	6	6	6	6	6	CTX-M-14		x					x	x				x			x	x
43702	E. coli	6	17	6	6	11	11	6	6	29	6	32	25	22	16	18	10	12	23	27	22	29	25	32	26	27	24	20	6	24	36	CTX-M-14										x						x
43703	E. coli	6	22	6	6	15	14	9	6	30	6	34	30	28	20	23	17	11	25	29	23	30	26	33	29	29	6	6	6	6	23	CTX-M-1						x		x							x
43704	E. coli	6	18	6	6	15	13	8	6	27	6	32	28	24	19	21	16	19	23	28	21	27	24	28	28	28	6	19	30	6	6	CTX-M-1		x
43707	E. coli	6	22	6	6	17	14	10	6	31	6	33	26	19	18	23	16	16	22	26	21	28	24	29	25	27	8	6	6	22	31	CTX-M-1		x			x				x	x						x
43710	E. coli	6	22	6	6	16	14	11	6	27	6	31	27	25	20	25	17	22	24	26	22	29	24	29	23	24	6	6	6	6	21	CTX-M-1					x			x						x
43711	E. coli	6	21	6	6	16	13	9	6	28	6	32	26	25	19	22	18	15	23	26	21	28	24	30	25	27	6	6	6	6	20	CTX-M-1					x		x	x					x		x	x
43712	E. coli	6	22	6	6	14	14	9	6	29	6	34	23	29	23	21	18	20	22	27	21	13	18	22	25	26	6	22	25	26	34	CTX-M-15		x			x
43713	E. coli	6	19	6	6	12	12	9	6	25	21	34	20	26	18	16	14	18	14	23	20	13	11	20	30	30	27	6	6	6	6	CTX-M-15			x				x								x
43714	E. coli	6	17	6	6	16	14	10	6	27	6	34	26	24	22	24	18	9	6	26	20	15	10	29	6	6	6	6	6	6	6	CTX-M-14		x		x	x	x	x	x	x							x
43715	E. coli	6	18	6	6	10	9	8	6	26	6	31	24	21	15	19	9	12	17	25	20	27	23	30	25	26	23	23	6	24	31	CTX-M-15										x						x
43716	K. pneumoniae	6	9	6	6	6	6	6	6	10	6	15	6	6	14	14	8	25	12	22	22	10	10	17	6	25	23	6	6	14	17	CTX-M-15	NDM-1	x	x				x				x
43718	K. pneumoniae	6	6	6	6	6	6	6	6	6	6	15	6	6	14	6	9	13	25	28	22	27	24	30	22	21	6	6	6	6	6	CTX-M-15	NDM-1/OXA-48	x			x		x			x
43719	K. pneumoniae	6	6	6	6	6	6	6	6	6	6	17	8	22	12	6	8	21	12	22	23	9	9	17	6	22	16	6	6	6	6	CTX-M-15		x	x				x				x
43720	E. coli	6	24	6	6	18	16	11	6	29	21	35	31	26	22	24	6	23	23	27	21	29	25	32	24	24	6	6	6	6	21	CTX-M-1					x			x						x
[truncated: 19 more columns]
